# Supplementary material for: Altered IgG N-Glycosylation at Onset of Type 1 Diabetes in Children Is Predominantly Driven by Changes in the Fab N-Glycans
Source: Biomedicines. 2025 May 15;13(5):1206. doi: 10.3390/biomedicines13051206 (PMC12108837; doi:10.3390/biomedicines13051206)
Supplement: Supplementary file 1 [file biomedicines-13-01206-s001.zip]

Archive with 2 entries (2 files):
- Supplementary Table S1 LC-MS annotation.xlsx
- Supplementary_material_T1D_FcFab.pdf
