# Supplementary material for: Altered IgG N-Glycosylation at Onset of Type 1 Diabetes in Children Is Predominantly Driven by Changes in the Fab N-Glycans
Source: Biomedicines. 2025 May 15;13(5):1206. doi: 10.3390/biomedicines13051206 (PMC12108837; doi:10.3390/biomedicines13051206)
Supplement: Supplementary file 1 [file biomedicines-13-01206-s001.zip › Supplementary Table S1 LC-MS annotation.xlsx]

## Sheet: Fc_FINAL
Peak	RT (min)	Theoretical mass (M+2H+)	Observed Mass (M+2H+)	ppm	Glycan name	Proposed structure
GP1	10.15	740.327	740.337	14.0479	FA1
GP2	10.7	768.837	768.846	10.6655	A2
GP3	12.15	841.866	841.878	13.3038	FA2
GP4	13.5	943.406	943.415	9.5399	FA2B
GP5	14	849.864	849.874	12.3549	A2[3]G1
GP6	15.1	922.893	922.91	19.0705	FA2[6]G1
GP7	15.5	922.893	922.91	19.0705	FA2[3]G1
GP8	16.25	1024.43	1024.44	10.7377	FA2[6]BG1
GP9	16.65	1024.43	1024.44	10.7377	FA2[3]BG1
GP10	17	930.89	930.896	6.33802	A2G2
GP11	17.9	1032.43	1032.44	5.23038	A2BG2
GP12	18.5	1003.92	1003.93	9.46291	FA2G2
GP13	19.25	1105.46	1105.47	9.67924	FA2BG2
GP14	19.5	1068.44	1068.45	6.92598	FA2[6]G1S1
GP15	20.3	1068.44	1068.45	6.92598	FA2[3]G1S1
GP16	21.7	1076.44	1076.45	12.8201	A2G2S1
GP17	23	1149.47	1149.48	7.56873	FA2G2S1
GP18	23.9	1251.01	1251.02	7.35408	FA2BG2S1
GP19	25.9	1221.99	1222	7.77423	A2G2S2
GP20	27	1295.01	1295.02	4.55593	FA2G2S2
GP21	27.5	1396.55	1396.56	3.43703	FA2BG2S2

## Sheet: Fab_FINAL
Peak	RT (min)	Theoretical mass (M+2H+)	Observed Mass (M+2H+)	ppm	Glycan name	Proposed structure	Majority structure in peak
GP1	12.2	841.866	841.865	1.66297	FA2		x
		870.377	870.367	11.9488	A2B
GP2	13.3	727.811	727.803	10.9919	M5
GP3	13.6	943.406	943.402	4.66395	FA2B
GP4	15.1	951.403	951.394	9.3546	A2BG1		x
		922.893	922.884	9.64359	FA2[6]G1		x
GP5	15.6	922.893	922.884	9.64359	FA2[3]G1
GP6	16.25	1024.43	1024.43	2.92845	FA2[6]BG1
GP7	16.65	1024.43	1024.43	2.92845	FA2[3]BG1
GP8	17.1	930.89	930.883	7.94938	A2G2
GP9	18	1032.43	1032.42	8.42672	A2BG2
GP10	18.5	1003.92	1003.91	4.28321	FA2G2
GP11	19.2	1105.46	1105.45	3.43749	FA2BG2
GP12	20	889.864	889.853	12.3614	M7
GP13	20.4	1169.98	1169.97	7.69244	FA2BG1S1
GP14	21.6	1169.98	1169.97	7.69244	FA2BG1S1		x
		1076.44	1076.44	0.464495	A2G2S1		x
GP15	22	1177.98	1177.97	5.26326	A2BG2S1
GP16	22.9	1149.47	1149.46	5.30681	FA2G2S1
GP17	23.2	1251.01	1251	4.87607	FA2BG2S1
GP18	23.9	1251.01	1251	4.87607	FA2BG2S1
GP19	24.4	1221.99	1221.98	4.82821	A2G2S2		x
	24.4	1251.01	1251	4.87607	FA2BG2S1		x
GP20	25.2	1332.03	1332.02	11.9366	FA2BG3S1
GP21	25.45	1295.01	1295	7.49026	FA2G2S2		x
		1222.5	1222.48	10.225	F2A2G2S1
GP22	25.85	1221.99	1221.98	4.82821	A2G2S2		x
		1332.03	1332.02	11.9366	FA2BG3S1
GP23	26.5	1323.53	1323.52	0.453335	A2BG2S2
GP24	26.95	1295.01	1295	7.49026	FA2G2S2
GP25	27.5	1396.55	1396.54	8.30616	FA2BG2S2
